# Supplementary material for: Modulation of Gut Microbiota and Metabolites by Berberine in Treating Mice With Disturbances in Glucose and Lipid Metabolism
Source: Front Pharmacol. 2022 Jun 3;13:870407. doi: 10.3389/fphar.2022.870407 (PMC9204213; doi:10.3389/fphar.2022.870407)
Supplement: Supplementary file 4 [file Table1.XLSX]

## Sheet: Weight
	0w	1w	2w	3w	4w	5w	6w	7w	8w	9w	10w	11w	12w	13w	14w
NC	23.7	25.09	24.96	26.34	26.08	26.79	27.3	27.73	28.58	29.08	29.27	30.1	31.87	30.76	30.9
	23.27	25.29	24.29	26.28	25.98	27.18	27.2	28.16	28.66	29.79	30.13	29.33	31.76	30.76	31.06
	22.98	24.14	24.65	26.27	25.28	25.13	25.5	26.81	27.18	27.83	27.33	26.68	27.72	26.79	27.1
	22.52	24.86	23.12	24.78	24.58	24.96	25.1	26.5	26.34	26.88	27.49	26.75	28.19	27.54	27.41
	22.27	22.54	22.05	23.85	23.35	24.31	24.24	25.09	26	26.58	26.76	26.3	27.68	26.62	26.98
	21.97	23.66	23.42	24.25	23.96	24.03	24.6	26.03	25.73	25.73	25.92	25.92	29.7	28.18	28.03
	21.72	23.11	22.88	24.46	24.36	24.76	25.68	26.7	27.24	27.98	28.13	27.16	28.51	28.38	28.59
	21.43	23.12	23.62	25.36	25.28	25.98	26.76	27.97	29.03	29.71	29.84	28.77	32.19	31.24	31.28
average	22.4825	23.9763	23.6238	25.1988	24.8588	25.3925	25.7975	26.8738	27.345	27.9475	28.1088	27.6262	29.7025	28.7838	28.9187
MC	23.62	28.18	30.09	35.28	36.96	39.24	42.9	45.76	49.72	54.28	55.53	56.75	59.64	60.58	58.54
	22.42	28.06	30.76	34.82	37.28	39.8	43.18	45.87	48.85	51.85	51.72	51.7	53.54	53.04	50.54
	23.32	28.29	30.22	33.76	34.1	37.02	39.8	41.81	45.56	48.56	49.9	50.82	53.52	53.64	51.36
	20.82	26	26.9	28.76	29.73	30.26	32	34.26	37.85	41.82	42.81	44.66	48.8	50.11	49.54
	23.31	26.56	26.58	29.53	30.3	31.36	32.65	35.43	37.49	40.46	41.69	42.58	46.09	49.36	47.62
	21.66	25.59	27.2	30.23	30.9	32.42	34.4	36.68	39.21	42.08	43.95	45.36	50.45	51.38	49.66
	22.66	25.9	27.13	30.07	31.49	30.98	32.64	35.13	38.45	41.11	43.01	44.63	48.97	50.92	49.98
	22.58	28.25	30.1	34.16	35.04	37.75	40.38	42.99	46.55	48.2	50.06	52.07	55.43	55.45	52.67
average	22.5487	27.1038	28.6225	32.0763	33.225	34.8537	37.2437	39.7413	42.96	46.045	47.3338	48.5712	52.055	53.06	51.2388
BER	21.53	24.98	26.2	29.06	29.33	31.4	33	35.27	33.45	34.09	34.4	35.47	35.42	31.34	29.78
	21	25.17	25.71	29.45	29.47	31.68	34.88	36.92	35.4	35.76	36.56	36.85	32.07	30.66	26.69
	22.14	24.08	26.26	28.48	28.91	30.08	32.31	34.65	33.02	34.82	36.06	37.09	35.18	31.19	29.42
	21.79	23.46	24.05	27.6	27.13	29.32	31.27	34.76	31.3	30.9	31.22	31.4	31.89	31.92	28.03
	23.89	29.09	30.89	34.36	35.3	39.9	41.6	44.78	41.6	41.81	43.89	45.96	45.86	39.45	35.61
	22.12	24.1	24.98	28.26	29.44	28.93	30	32.75	31.33	32.03	34.08	34.86	30.62	29.12	27.86
	22.95	28.01	30.18	34.04	35.47	37.5	39.68	43.23	40.03	36.71	36.26	32.09	30.31	30.26	29.65
	22.58	26.89	28.26	31.6	32.18	34.08	36.94	38.69	37.53	36.39	33.42	31.12	29.78	27.9	28.58
average	22.25	25.7225	27.0663	30.3562	30.9037	32.8612	34.96	37.6313	35.4575	35.3137	35.7362	35.605	33.8912	31.48	29.4525

## Sheet: Glucose
	0w	2w	4w	5w	6w	8w	10w	12w	14w
NC	4.5	8.9	5.4	5.8	4.6	5.3	6.9	7	7.7
	6.3	6.9	5.8	7.2	6.7	5.4	5.9	6	5.3
	6	6.1	5.6	4.3	4.6	5.7	5.4	6.5	6.8
	5.1	8	6.4	5.6	5.4	4.6	4.9	4.4	5.9
	5	7.4	5.4	5.9	3.8	6.7	7.1	5.2	5
	4.7	6	6	5.6	4.6	4.2	4.8	7.8	6.6
	5.4	5.4	5.7	5	5	5.9	5.4	6.8	6.7
	7.3	11.4	8.3	6.3	4.6	5.3	4.3	4.6	6.3
average	5.5375	7.5125	6.075	5.7125	4.9125	5.3875	5.5875	6.0375	6.2875
MC	5.1	10.5	8.7	14	11	11.4	15.2	10.3	8.9
	6.2	12.2	9.8	9.7	12.2	13.8	14.3	11.2	10.8
	5.5	7.7	9	10.7	7.2	12.5	9.5	13	10.8
	3.7	8.9	7.4	6.5	8.3	11	11.5	7.7	15.4
	5.3	9.4	7.2	7.4	10.8	8.9	10.3	9.4	8.9
	5.2	9.4	7.7	7.5	8.8	10.9	8.2	12	9.7
	6.8	9.3	7.9	8.1	8.5	11.2	11.4	10.1	10.2
	5	11.2	6.4	11.8	8.8	12.8	13	9.5	9.6
average	5.35	9.825	8.0125	9.4625	9.45	11.5625	11.675	10.4	10.5375
BER	5.4	9.3	6.8	8.8	8	11	10.8	8.5	7.2
	4.8	8.7	8.3	10.9	8.5	5.9	7.6	5.6	5.5
	5.4	8.9	7.6	8.3	8.9	9.5	11.7	4.5	7.4
	5.4	9.9	4.7	9.1	9.1	7.8	8.8	7.1	6.9
	6.3	14.5	8.7	10.2	10.4	8.7	9.2	5.4	6.2
	5	9.1	10.3	8.7	10.4	10.2	13.6	7.2	6.9
	4.4	8.5	9	10.1	9.9	6.3	5.8	6.4	9.4
	7.4	8.7	7.5	8.2	10.4	5.9	8.7	7.4	8.7
average	5.5125	9.7	7.8625	9.2875	9.45	8.1625	9.525	6.5125	7.275

## Sheet: OGTT
	OGTT
	0h	15min	30min	1h	2h	AUC
NC	7.8	13.7	12.8	7.5	6.8	18.225
	5.6	14.2	10.3	10.2	7.9	19.7125
	7	11.4	7.9	10	7.2	17.7875
	6.4	13.4	11.6	9.3	4.2	17.575
	6.7	12.9	8.5	9.9	7.8	18.575
	6.9	12.7	9.9	10.7	6	18.775
	6	16.1	9.8	9.7	8.4	19.925
	6.6	11.7	8.7	9.5	7.7	17.9875
average	6.625	13.2625	9.9375	9.6	7	18.5703
MC	8	14.8	10.8	9.2	6.8	19.05
	9.3	16.1	12.2	11.2	9.8	23.0625
	8.3	12.7	12.1	10.3	8.7	20.825
	8.7	18.1	13	9.9	8.3	22.0625
	7.3	17.2	11.8	12.7	9.7	24.0125
	8.8	16	11.9	12	8.3	22.7125
	10.5	21.1	15.2	13.3	11.9	28.2125
	8	15.9	12.3	9.9	8	21.0125
average	8.6125	16.4875	12.4125	11.0625	8.9375	22.6187
BER	5.2	17.8	17.9	7.7	6.4	20.7875
	6	9.5	11.5	8	4.8	15.8375
	5.3	9.8	7	5.8	4.1	12.1375
	4.9	11.6	14.4	7.6	6.3	17.7625
	5.5	12.4	14.5	8.8	6.4	19.025
	5.2	13.6	10.8	7.3	5.1	16.125
	5.6	14.2	11.5	10.4	6.1	19.4125
	5.8	16.3	11.2	8	6.3	18.15
average	5.4375	13.15	12.35	7.95	5.6875	17.4047

## Sheet: TG、TC、HDL、LDL
	TG（mmol/L)	TC（mmol/L)	HDL(mmol/L)	LDL(mmol/L)
NC	1.44	3.49	2.17	0.74
	1.47	2.23	2.15	0.72
	1.19	2.97	2.33	0.89
	1.11	3.37	2.34	0.31
	1.29	2.9	2.66	0.48
	1.02	2.84	2.26	0.64
	1.25	2.87	1.49	0.38
	1.4	3.89	1.36	0.34
average	1.27	3.07	2.1	0.56
MC	1.3	3.95	1.22	0.34
	1.43	5.23	2.27	0.4
	1.81	4.21	2.37	0.61
	1.68	7.42	1.68	0.81
	2.44	5.43	2.06	0.44
	1.8	4.34	2.25	0.78
	1.47	6.08	1.72	0.75
	1.54	4.8	1.84	0.59
average	1.68	5.18	1.93	0.59
BER	0.73	2.66	1.4	0.55
	0.52	0.7	1.23	0.35
	1.15	2.51	2.32	0.43
	1.05	3.32	2.24	0.62
	0.68	2.7	1.35	0.66
	0.6	1.29	1.69	0.72
	1.24	2.12	2.57	0.47
	1.01	3.11	1.7	0.43
average	0.87	2.3	1.81	0.53
